# Supplementary material for: Decidual stromal cells-derived exosomes incurred insufficient migration and invasion of trophoblast by disturbing of β-TrCP-mediated snail ubiquitination and degradation in unexplained recurrent spontaneous abortion
Source: Eur J Med Res. 2024 Jan 9;29:39. doi: 10.1186/s40001-023-01598-2 (PMC10775448; doi:10.1186/s40001-023-01598-2)
Supplement: Supplementary file 2 — Additional file 2. Original picture including Full-length blots/gels. [file 40001_2023_1598_MOESM2_ESM.zip]

Archive with 2 entries (2 files):
- 7.19WB original picture.rar
- 9.21 original Fig.rar
